# Supplementary material for: Long-term study of the prevalence of Borrelia burgdorferi s.l. infection in ticks (Ixodes ricinus) feeding on blackbirds (Turdus merula) in NE Poland
Source: Exp Appl Acarol. 2016 Sep 8;70(3):381–94. doi: 10.1007/s10493-016-0082-x (PMC5061843; doi:10.1007/s10493-016-0082-x)
Supplement: Supplementary file 1 — Supplementary material 1 (TXT 0 kb) [file 10493_2016_82_MOESM1_ESM.txt]

Appendix
Program in R checks have the infected ticks focused on certain birds. 
Porównanie procentu zara¿onych kleszczy na ptakach z co najmniej jednym zara¿onym kleszczem w sytuacji rzeczywistej i przy losowym rozmieszczeniu zara¿onych kleszczy. 


KnaP96=c(3,4,2,2,1,12,2,6,21,5) #number of ticks on the birds in 1996
iK96=5 #number if infected ticks
pK96=12.82051282 #percent of infected ticks on birds with an infected tick

#Simulating program
nP=length(KnaP96)
nK=sum(KnaP96)
K=NULL
for (i in 1:nP) K=rbind(K,cbind(rep(i,KnaP96[i]),rep(0,KnaP96[i])))
rep=1:100000
p.value=0
for (j in 1:100000){
K[,2]=rep(0,nK)
K[,2][sample(nK,iK96)]=1
infK=0
for (i in 1:nP) if (table(K[,1],K[,2])[i,2]>0) infK=infK+KnaP96[i]
rep[j]=iK96/infK*100
if (rep[j]<pK96) p.value=p.value+1}
mean(rep)
sd(rep)
p.value/100000
